# Supplementary material for: Pigeon Pea Husk for Removal of Emerging Contaminants Trimethoprim and Atenolol from Water
Source: Molecules. 2021 May 25;26(11):3158. doi: 10.3390/molecules26113158 (PMC8197987; doi:10.3390/molecules26113158)
Supplement: Supplementary file 1 [file molecules-26-03158-s001.zip]

Archive with 1 entries (1 files):
- molecules-1223081-supplementary.pdf
